# Supplementary material for: Exploratory Analysis of Outpatient Visits for US Adults Diagnosed with Lupus Erythematosus: Findings from the National Ambulatory Medical Care Survey 2006–2016
Source: Healthcare (Basel). 2022 Aug 31;10(9):1664. doi: 10.3390/healthcare10091664 (PMC9498556; doi:10.3390/healthcare10091664)
Supplement: Supplementary file 1 [file healthcare-10-01664-s001.zip]

Archive with 1 entries (1 files):
- healthcare-1856741-supplementary.pdf
